# Supplementary material for: Environmental cues received during development shape dendritic cell responses later in life
Source: PLoS One. 2018 Nov 9;13(11):e0207007. doi: 10.1371/journal.pone.0207007 (PMC6226176; doi:10.1371/journal.pone.0207007)
Supplement: S1 Data — (XLSX) [file pone.0207007.s005.xlsx]

## Sheet: Fig 1
	C	1:4		1:8		1:16
		Vehicle	TCDD	Vehicle	TCDD	Vehicle	TCDD
		261749	79674	106576	41476	55250	15905
	D	1:4		1:8		1:16
		Vehicle	TCDD	Vehicle	TCDD	Vehicle	TCDD
		5.6	2.2	2	0.1	0.9	0.2
	G	1:4		1:8		1:16
		Vehicle	TCDD	Vehicle	TCDD	Vehicle	TCDD
		13550	11921	2029.4	2340.6	735.2	1442
	H	1:1		1:2		1:4
		Vehicle	TCDD	Vehicle	TCDD	Vehicle	TCDD
		11609.6	12664.8	6394.4	7715.23	760.896	2356.01

## Sheet: Fig 2
	B	Vehicle		TCDD
		Mean	SEM	Mean	SEM
		17.4402	2.32352	16.2166	1.76154
	C	Vehicle		TCDD
		Mean	SEM	Mean	SEM
	B Cell Zone	56.8	4.796	45.95	12.72
	T Cell Zone	43.2	4.796	54.05	12.72

## Sheet: Fig 3
	C		Vehicle		TCDD
		Day	Mean	SEM	Mean	SEM
		0	7338.64	1880.85	2309.24	1020.36
		1	11586	4136.41	1836.6	442.133
		3	15419.5	2347.19	4923.27	1351.8
	D		Vehicle		TCDD
		Day	Mean	SEM	Mean	SEM
		0	3900	1059.3	1066.76	411.038
		1	5607.19	1783.06	1197.38	264.82
		3	8957.31	1525.41	2626.23	713.288
	E		Vehicle		TCDD
		Day	Mean	SEM	Mean	SEM
		0	1189.85	254.993	588.391	356.907
		1	3247.08	1450.73	330.015	111.153
		3	2442.13	308.262	1015.38	287.742
	F		Vehicle		TCDD
		Day	Mean	SEM	Mean	SEM
		0	1376.64	256.04	775.05	152.833
		1	1041.77	242.746	413.393	161.153
		3	2810.45	450.258	1669.45	260.65
	G		Vehicle		TCDD
		Genotype	Mean	SEM	Mean	SEM
		AHR fx/fx	24525.2	3113.23	7790.17	4361.9
		AHR fx/fx CD11c cre	12144	3080.49	14441.2	3362.79
	H		Vehicle		TCDD
		Genotype	Mean	SEM	Mean	SEM
		AHR fx/fx	16087	1685.05	4993.17	3063.5
		AHR fx/fx CD11c cre	8022.93	2191.66	8907.5	2219.76
	I		Vehicle		TCDD
		Genotype	Mean	SEM	Mean	SEM
		AHR fx/fx	4154.46	756.313	1393.91	555.016
		AHR fx/fx CD11c cre	2254.7	841.928	3017.07	1128.75
	J		Vehicle		TCDD
		Genotype	Mean	SEM	Mean	SEM
		AHR fx/fx	859.72	84.8367	511.88	378.907
		AHR fx/fx CD11c cre	584.938	136.084	1191.79	502.298

## Sheet: Fig 4
	C	Vehicle		TCDD
		Mean	SEM	Mean	SEM
		5695.43	2185.94	721.333	519.345
	D	Vehicle		TCDD
		Mean	SEM	Mean	SEM
		4856.13	1908.87	608	376.744
	E	Vehicle		TCDD
		Mean	SEM	Mean	SEM
		771.7	260.73	130.423	107.709
	F	Vehicle		TCDD
		Mean	SEM	Mean	SEM
		193.356	71.7213	8.07667	5.17724

## Sheet: Fig 5
	B	Vehicle		TCDD
		Mean	SEM	Mean	SEM
		35083330	1856415	34283330	2866870
	C	Vehicle		TCDD
		Mean	SEM	Mean	SEM
		22750000	1734118	24550000	944016
	D	Vehicle		TCDD
		Mean	SEM	Mean	SEM
		3203333	262230	3335000	337567
	E		Vehicle		TCDD
		[CCL21]	Mean	SEM	Mean	SEM
		0	11906.2	1978.05	12750	1544.25
		10	16062.5	1274.89	13718.8	1567.92
		100	19708.3	1893.43	15166.7	1568.31
		1000	25989.6	1920.5	19937.5	2052.09
	F	Vehicle		TCDD
		Mean	SEM	Mean	SEM
		22312500	1340629	17230000	1122522

## Sheet: Fig 6
	A		Vehicle		TCDD
		Day	Mean	SEM	Mean	SEM
		0	1117	132	1287	49.4
		3	697	74.4	547	23.1
	B		Vehicle		TCDD
		Day	Mean	SEM	Mean	SEM
		0	9584	1250	8308	1958
		3	9377	1348	9123	1571
	C	Vehicle		TCDD
		Mean	SEM	Mean	SEM
		90.7167	0.642608	89.6	0.597216
	E		Vehicle		TCDD			I		Vehicle		TCDD
		Day	Mean	SEM	Mean	SEM			Day	Mean	SEM	Mean	SEM
		0	321.143	33.2626	397.5	25.8505			0	2682	309.101	1579.75	377.515
		1	1094.57	117.574	1073.12	106.814			1	7336.43	1741.96	3478	1034.99
		3	375.286	24.1116	312.875	36.1374			3	3155.29	363.564	3139.75	265.889
	F		Vehicle		TCDD			J		Vehicle		TCDD
		Day	Mean	SEM	Mean	SEM			Day	Mean	SEM	Mean	SEM
		0	114.429	18.3596	134	15.1375			0	697	247	453	78.5
		1	773.857	58.6671	724.375	68.2011			1	2757	702	561	94.3
		3	159.943	20.1694	129.65	21.3693			3	2443	391	1926	497
	G		Vehicle		TCDD			K		Vehicle		TCDD
		Day	Mean	SEM	Mean	SEM			Day	Mean	SEM	Mean	SEM
		0	946	63.2828	1156	50.8643			0	9209.71	643.156	5638.62	1051.61
		1	7197.43	1569.37	7232.5	1981.63			1	20538.6	1751.9	18117	4363.16
		3	2181.86	514.446	3626.12	347.957			3	10123.6	587.862	8191.88	777.081
	H		Vehicle		TCDD			L		Vehicle		TCDD
		Day	Mean	SEM	Mean	SEM			Day	Mean	SEM	Mean	SEM
		0	1813.71	173.064	1560.75	64.5199			0	2581.43	391.952	2355.25	338.45
		1	4266.29	573.428	5396.75	794.25			1	3329.14	572.885	3869.38	980.463
		3	1383	134.405	1484.62	151.085			3	1390.86	133.462	1425.38	190.409

## Sheet: Fig 8
	Gene	Log2(Fold Change)	-LOG10(p-value)
	Thbs1	-0.245115	1.93554
	Cd8a	-0.597958	1.75945
	Tgfb1	-0.149056	1.75945
	Fcgr1	-0.418552	1.53462
	Itgam	-0.260842	1.47756
	Ccr3	-0.336573	1.46725
	Stat3	-0.131799	1.40121
	Lrp1	-0.142744	1.36051
	Tap2	-0.350085	1.34486
	Itgb2	-0.17771	1.33819
	Ccr5	-0.307597	1.30627
	Ccl8	-0.413842	1.30103
	Cxcl10	-0.250404	1.29585
	Cd86	-0.235038	1.28904
	Tlr2	-0.240167	1.19928
	Ccl4	-0.226416	1.17914
	Cd36	-0.161974	1.11976
	Lyn	-0.199569	1.11862
	Nfkb1	-0.162509	1.06198
	Cd1d2	-0.365274	1.04287
	Mif	-0.0980849	1.00612
	H2-Dma	-0.187609	0.977572
	Cd44	-0.0911641	0.959793
	Rela	-0.432971	0.94424
	Ccl12	-0.303895	0.940815
	Irf7	-0.188463	0.929593
	Flt3l	-0.180415	0.882729
	Tapbp	-0.223399	0.882729
	Cd33	-0.163409	0.832092
	Ccl7	-0.356786	0.817871
	Csf1r	-0.192577	0.77237
	Ccl2	-0.238228	0.705093
	Tlr9	-0.23677	0.694219
	Cdkn1a	-0.0887691	0.601019
	Cd2	-0.290309	0.498804
	Cd74	-0.184488	0.489723
	Ccl17	0.158104	0.486649
	Relb	-0.175573	0.4832
	Cxcl10	-0.159592	0.466482
	Ccr1	-0.198496	0.460673
	Fcer2a	-0.197052	0.432738
	Tlr7	-0.121386	0.432033
	Il12b	-0.168969	0.42678
	Icam2	-0.158643	0.42539
	Cd28	-0.105724	0.401209
	Ccr2	0.157668	0.396314
	Fas	0.0812458	0.389021
	Cd40	-0.0618333	0.375924
	Il16	-0.277522	0.370692
	Ccr9	-0.186872	0.366835
	Rac1	-0.0582303	0.363312
	Cxcr4	-0.0351515	0.36191
	Cd1d1	-0.116783	0.36171
	Fcgrt	-0.0737664	0.341512
	Il10	0.103943	0.327995
	Csf2	-0.0561601	0.28208
	Ifng	0.169112	0.277531
	Clec4b2	0.153299	0.274252
	Ptprc	0.0376192	0.225556
	Cxcl2	0.0579946	0.217456
	Tlr1	0.0549317	0.210772
	Ccl3	-0.0566839	0.202179
	Ccl19	-0.21321	0.186352
	Cd80	-0.044906	0.140561
	Ccl5	-0.0214659	0.125344
	Tnf	-0.0334155	0.0733489
	Il6	-0.0148333	0.0708877
	Cebpa	-0.0251234	0.0668165
	Icam1	0.00983038	0.0428718
	Il12a	0.0118481	0.0259491
	Cdc42	0.00184898	0.00935041
	Ccr7	0.24	0.626353
	Ido1	-0.03	0.035929

## Sheet: Fig 9
			Vehicle IAV log2(FC)		TCDD IAV log2(FC)
	Gene ID	-log10(p-value)	Mean	SEM	Mean	SEM
	FCGR1	1.41567	5.82606	0.425841	7.57696	0.383538
	CCL12	1.95468	4.315	0.664941	9.30714	0.217006
	ERBB2	2.49485	1.15098	0.325152	-2.01735	0.36969
	LRP1	1.44855	0.707656	0.10107	2.70467	0.421125
	CCL5	1.5817	0.300847	0.231143	-0.774746	0.115909
	CD33	1.31605	0.186636	0.383546	1.99927	0.497764
	CCL2	2.16115	0.13424	0.180578	2.49905	0.324309
	ITGAM	1.62709	0.0870369	0.19933	1.10876	0.206327
	IL16	1.67162	-0.229553	0.0419693	0.508622	0.130021
	TLR2	3.39794	-0.432737	0.125254	2.0938	0.167063
	IL10	2.00436	-0.700623	0.564616	4.2719	0.813151
	FCER2a	1.5157	-0.760026	0.270198	0.453991	0.251436
	CCL4	1.60555	-0.780264	0.0193548	0.258502	0.170996
	IL6	2.3279	-0.890786	0.212642	0.810006	0.130137
	CEBPa	1.43652	-0.893582	0.231519	0.239961	0.277898
	CD40lg	1.89963	-1.96376	0.120152	-0.220137	0.27239

## Sheet: S1 Fig
	C		Vehicle		TCDD
		Day	Mean	SEM	Mean	SEM
		0	34941.6	4505.31	30835.9	3545.72
		1	59582.2	16318.2	30920.7	6402.68
		3	57488.3	10868.7	66376.7	13258.8
	D		Vehicle		TCDD
		Day	Mean	SEM	Mean	SEM
		0	18402.2	1763.91	18607.7	2182.93
		1	32165.4	7614.58	18411.9	3223.29
		3	43234.2	9658.25	54993.8	11823.1
	E		Vehicle		TCDD
		Day	Mean	SEM	Mean	SEM
		0	5550.34	1075.51	4062.24	499.35
		1	9615.15	2992.76	4471.59	1252.48
		3	4376.75	690.379	3160.83	216.873
	F		Vehicle		TCDD
		Day	Mean	SEM	Mean	SEM
		0	1445.36	150.55	1096.26	146.522
		1	1995.28	559.85	1081.08	264.183
		3	2715.38	587.764	3094.76	563.205

## Sheet: S2 Fig
	A		Vehicle		TCDD			D		Vehicle		TCDD
		Day	Mean	SEM	Mean	SEM			Day	Mean	SEM	Mean	SEM
		0	52466.7	8990.69	39483.3	5343.87			0	2129.67	511.889	1791.83	377.188
		3	102600	22780.5	99350	16364.3			3	4199.67	1040.36	2733.83	760.082
	B		Vehicle		TCDD			E		Vehicle		TCDD
		Day	Mean	SEM	Mean	SEM			Day	Mean	SEM	Mean	SEM
		0	15706.7	2611.5	12543.3	1970.83			0	1389.83	378.458	1005.5	262.733
		3	52883.3	14753	52033.3	10297.3			3	2608.5	626.944	1540.17	354.766
	C		Vehicle		TCDD			F		Vehicle		TCDD
		Day	Mean	SEM	Mean	SEM			Day	Mean	SEM	Mean	SEM
		0	1733.33	247.072	1320.67	241.563			0	310.667	62.6523	372	67.23
		3	965.333	243.711	843.5	137.425			3	568.333	192.206	400.667	191.07
